# Supplementary material for: Psychometric characteristics of the Narcissistic Admiration and Rivalry Questionnaire (NARQ): Arabic version
Source: PeerJ. 2024 Sep 10;12:e17982. doi: 10.7717/peerj.17982 (PMC11397124; doi:10.7717/peerj.17982)
Supplement: Supplemental Information 5 [file peerj-12-17982-s005.txt]

&INST
Title= "Narcissistic Admiration and Rivalry Questionnaire (NARQ).sav"
; SPSS file created or last modified: 26/02/2023 08:17:22
;
;     SPSS Cases processed = 714
; SPSS Variables processed = 134
ITEM1 = 1 ; Starting column of item responses
NI = 18 ; Number of items
NAME1 = 20 ; Starting column for person label in data record
NAMLEN = 0 ; Length of person label
XWIDE = 1 ; Matches the widest data value observed
; GROUPS = 0 ; Partial Credit model: in case items have different rating scales
CODES = 123456 ; matches the data
TOTALSCORE = Yes ; Include extreme responses in reported scores
; Person Label variables: columns in label: columns in line
&END ; Item labels follow: columns in label
ADMUN4 ; Item 1 : 1-1
ADMGR1 ; Item 2 : 2-2
ADMGR2 ; Item 3 : 3-3
ADMGR3 ; Item 4 : 4-4
ADMUN5 ; Item 5 : 5-5
ADMUN6 ; Item 6 : 6-6
ADMCH7 ; Item 7 : 7-7
ADMCH8 ; Item 8 : 8-8
ADMCH9 ; Item 9 : 9-9
RIVDE1 ; Item 10 : 10-10
RIVDE2 ; Item 11 : 11-11
RIVDE3 ; Item 12 : 12-12
RIVSU1 ; Item 13 : 13-13
RIVSU2 ; Item 14 : 14-14
RIVSU3 ; Item 15 : 15-15
RIVSU4 ; Item 16 : 16-16
RIVAG1 ; Item 17 : 17-17
RIVAG2 ; Item 18 : 18-18
END NAMES
422243322212111152
655465442111111131
653466645111111121
563354444121111222
652355464111111222
543355554333111434
453656365234111251
454455545311112342
523565544211121322
433445444312211234
455466654111111122
431143322111111131
555565445111111111
324233434222122242
556565444111111442
543344334211111122
251232342425242445
111352321321211111
222121112132322121
445466666555111266
243343233223322353
412245546111114434
655266464111111242
555666555111112446
661555454111111222
665666555211111142
565323423141122332
424355544311111243
666566666111111131
545465543113243232
445555444222222434
415555444312131633
455455434333343333
542565543213412251
342425526415452453
646556455312332441
333332332212332253
522355544114111144
424355434224553464
126666665552156635
442266423324121431
115122536111111111
656656654334333455
544565544112223465
423223245334234313
544544424211422423
444555444333444343
433354454212432212
624566555131111122
633566444322231232
643366344111111131
445455554533542625
111234222225443564
613455554433221353
544455444225343562
455544556526552243
445456444333443454
344433434111111131
366655433554112325
212432323432333244
656446665411166453
416444346211443411
524455432211132233
535566655111111144
622465544111111111
511321112222555333
533353335322221321
416556666225565565
433444334323433354
615653654332513536
512455554111111111
466665543333531245
566455565321112212
544544434111111143
113452525222552252
666666555326216222
534455554222252323
444444444444444446
435555545344433434
466665366414415553
644166465111641134
145442526211122223
255556655111111265
455555655111111255
535555555433332333
436364645214551454
616666556441111146
665665656564221156
556555555225555522
546665555225662622
654444444444444444
626666666111111111
546535445644666655
324255414533111551
436625555445554265
555544444222111155
666666566222412512
545555545111111454
625566242622222252
545455442424222242
436565354222423555
534566666321111111
655466666666664663
544565554311221555
355464455213652152
633454443112311122
554255223112352444
536545535111111161
422166464616611334
455455455222221235
656666666144556665
555555434424222232
545566646212532332
554556566313311352
544454445522111251
644665344111333651
666666666111111111
423566532115664461
533256313336433553
555444444114221242
511455554343444514
466266534314111121
444111544614554553
545255222212321121
634264221222222354
544214344111111122
515265455215121122
434455444233343444
655554445111111444
555454344212222232
453133224221121131
556466343424352552
125331265323134123
245134444446566163
445664445214422543
643666555222111121
544565655414223432
343434434434433321
566545255614312551
432666644421444564
125344324523131414
466666666414321665
664166146111111131
565666655112555566
355255442152522215
666116111166666116
666666546112221433
656666556411111111
634366536413111166
454566354533532465
346666666311641651
546665565313112344
611155543111111115
456556456456456456
644344444112222222
545466556234412353
621363344111111233
644244454112222222
554254433412111111
522224244111151122
655225555511211121
555666456313611454
533462615616246131
555424545245222461
611166111111111111
523455444311322162
553344345212221131
544455445222222252
544465433321111114
566554643111111444
666666664644161464
565655455212122243
544344232112222132
664345354212223132
565664245114441111
666466666111154613
264666445656466642
116663442452443451
411166524211111111
564545335111111131
525566555222222423
611166132111111161
545354455211141112
555554454322333243
566666666313341412
544456555442252115
666656566414543422
666666666111211236
635666665312244215
424555244222222244
524346544111111121
644345544111111141
666666645555554222
534455554412222242
546556545312241464
456656232433656633
533366444211321142
526465356544413232
556555546442111153
643454535111421231
464234335313111231
545545334425212252
654255535415222222
511155222221111141
416156222222222222
541554461111111151
333433333434321442
662565435111111121
134646656112565653
554656646211655655
314354332523222233
634666111311111222
566556655334543464
446545543512222241
656566554411111132
632456666111111141
466666656311211124
466666656311211124
532266265111111114
512144553221254654
424333433222222222
434556545113211165
636556544114311141
545666555422342255
445555555414111244
555666666313221655
543454534211111253
542665344412663564
445355355311111142
552222222221122242
655555345333335666
643466534221111243
565455644332343443
644566654113331142
625265435111111143
366656654415666544
164566635566566564
554255532211242252
344555553253111111
412243244111111141
535566554312111453
454665545626554663
665455355434321112
524455554525554242
435656435211111151
666666443615654441
423144333331111115
666165445222111111
555665455211122234
645466555322222243
443366666211111111
433246644411111131
444333332111211111
143433343221333334
344444443224141413
333443444311111111
622266334111111131
343144341211111111
444666644321422244
364666636334222264
323446444111111111
433466434344444442
343333444211411112
444443322311111111
644466644211111111
444444446444444434
112243134611162443
332234222121111111
343333343211111122
334344111111333131
334223442423421212
412221212242232424
334223443111111431
312243423322232443
433333343111334444
433134333111111111
644364664111111463
344333434212111142
341333333144444333
626366243663333121
533344334222222211
344434334343221131
443444333344443311
414434211112331232
324433234411444344
343333333412444412
111111111224441412
342233433222222222
544455444323333343
442112124423634342
423444444222222222
334444333111442312
444143442636436344
623334246111111111
322666436443442233
434266644222222224
323333223222333332
313334333111334434
333334433222223311
424244224222221122
434246331111111163
124333342111111133
444344334444333313
333333333442344433
444444444444444444
444444444444111111
634663344434443344
342233433443311223
322434222111111121
321143232222241231
342232323211112221
323133333111111111
324144444444331111
433324123423442342
424166446342224424
343433144133442441
432233244222222213
322333122222222221
624466343111411131
316666466666666666
134233233111142222
433444333111111111
333333333333333333
333433333444443334
643344443443334434
422266444111311331
466464436444444444
634464334222232333
433464346221212146
446464446311111122
433223134222211112
333333333333333333
423333333444334334
323333213111111111
644363434111111111
444444444334111144
343434444421412442
341433424411111121
646644636414434663
443444434444244444
334443444441111111
314232423111111121
323366636212111121
233333113111431434
422444222414433453
441232111411111111
333333333444343333
332224434111321132
324444444422664464
422444444322424222
523466634624112222
443344242444432222
343333332244144444
643463343111111131
422222222222222242
444366344113611126
516663346111111111
464444464446464464
333233444112111141
623364443111111141
423434434144111164
322131113211242231
144333433222241222
422433334111111241
343333443111242434
324333334411131313
343433343212421434
444446446344666444
343233233311111131
432243343341331131
322244444333333333
342233443222222121
424364343111221141
433636434434341244
331333334131111134
342142422211111111
443466444111111141
446446343433444221
344434222324243343
364366333324632232
344346444213442222
344333343111111434
444444333423222222
434334444424342444
322323323222222333
342233333111111111
434143333111111114
444336344444121142
444466663111111111
344464333343444444
434424144444443334
634664666422222262
444444444244444244
322234323222242242
343333343211122233
446366666634111431
423343322211111121
423444444443444444
634333636343344344
346666646414434443
343333333332224434
333436664414121114
432142343222212112
412334223411333441
243433242111211242
434444414214111124
141141222221424141
344434443222222222
222142424222444442
433434444311111126
444244421111412222
333343333424343333
436466646434463434
634433334222222222
412166124111111131
422242234422332422
444444446343122222
334433343334444444
643466444444222231
433444432222221244
466664464534244666
344434346433232264
444224222242424222
333333333444444433
333333333444344433
324443334411221164
413363334113332334
344233433222222232
322332224113124142
343233444111111111
334431111111111232
234432444433434233
413332331422211131
343333333434442232
443344334344444444
433433343433423333
422212122212111114
466264626111111644
322333213111111113
466666666666666666
342234222222232242
414566666213522354
654566454514121352
645666555614513454
455665454514121254
615555444423541242
654252131214531151
455566544214233445
546666666435552562
444255245622421163
142343222311234462
314664565111221665
456665553624422163
554455334225442565
613265235122664443
635566454312122342
613464444333111111
222244324422366262
513265255211111142
234266556111111454
326256242212111244
112566646111663443
125555122212222263
546365445412111142
644165233113111141
514366654211111121
524455554545655522
666666565211121115
255565555434562313
432564444333332314
655465442111221354
443566343211554665
443566343211554665
543434446314222443
665445455424111155
545464434211111243
511134514312226142
634346555111111133
555445533113122243
553555335111151155
344665656213161563
554564444324211334
554255555311114161
322246346111666564
444544445213311565
212222212121212121
513345545424343353
443355124311121221
344565665212323462
511355544115111151
244454434455566655
535466456111111131
321244222324333453
513243232323232323
431453333112321122
662146546114211461
253462445114161464
412266541111111411
566654554435535554
544565645522121262
652266222322111134
566666655112111134
412162321611431151
526665645334534444
533253343222111124
155556655444251155
533455444321111142
561466646114111141
433255233211111254
245565445111111344
536465555212445553
536255454614222453
622556623111111445
535666656321666664
424345434231122341
412253222214322453
546666154111221124
523256444413111121
532434224614223253
466455343211234222
423565224411122132
535443234111121122
425265444212111231
432255342221212242
532252222222222222
241155255222222222
213424235522311154
521354324112131443
534544545311111232
114254224312565466
445566656322335445
644465224111111132
612166254111111163
433555443221111231
454345555211332343
662366555111111141
524154124111111125
444355545111232321
222253335111141331
455365456111112131
422254424522222234
444466434111342244
445444334111211132
455452334525111562
443454555223332322
434444334344342444
646356545211221242
333354333111222232
324254334112111222
122343345212121241
422254424111111111
221255224212222242
634555456112111162
231454334112111231
353566454211442253
223342112111111111
453455453211111232
122243335314431142
444554444111141451
643465545212423433
666566534112111112
222352222211111222
343354433211111122
665466666642111134
421555354436312242
534456444111311143
414456544111311441
222253323112111121
666666255233244223
456666353444163154
464366444431111163
225255252222222252
414353335534533453
666663645413221232
443341312213444321
666666666666666666
542555351533322216
221254255111111111
425155155111111111
665555562414111145
422333434322122333
354455555322222433
512125111235621111
134244111111221241
644366526111131323
636566566312222312
641166116111641154
544655255422222253
144461434111211111
454556556111111141
554465344111111145
522254114111222222
435365355111111111
524355324221221111
433444333432232235
545666544322111132
542465545112221121
665556665111111111
541165244313241113
545555554111111222
662652331111111136
435266545311211121
425366526114121121
545565545212152344
535356434111221111
445666444111332245
342265422111111121
655356455522431222
222155445111141144
332343344222333252
455565544211111132
533444535111242241
222555555225222252
434466455212123335
444354536113411322
526565254111111262
456565342114141221
443424242111221252
455665556334423422
445455555211111155
423265224112322222
565565455312341241
546556534111553111
515465445211311223
432455334311442131
564465445111443465
554455444313111161
533333435243542534
445365445511111121
533344444111112135
544555555211111252
332355334211111122
543555444211223333
435355443222533454
545265524222111141
255454222211122441
536265344111111113
146455122111211111
452355423111211511
445565546111221222
441154214111441111
423354224345111111
523455244222112222
424434355322222242
111255244112121222
454455554312111442
314344323323122141
444644466111321151
342456536111222242
444454444311111121
645545454213532262
535364445211111141
645455536111111341
522445345111111113
526143115111333255
465555443114223455
344565245224454342
552565655111111526
523343334221112241
666466544212321443
445455444544563344
555465444111111142
656666664111111112
534344232433345322
444466555433111121
111151111113111141
512355434321221243
645166145511111145
634366656111111241
312233324113232242
214142311111361652
464544544322111233
321454434211111111
554456544344211353
111151122111111222
424355432111111111
444565555223233655
656564244522212421
245452454532122443
222252222111111151
652264525111111252
524445224222211412
442244553111111111
644466511311111111
534345431333333223
663666545612111132
324565343112112265
546464526111111111
314564234311112252
436354332224432255
422353434243222233
422266654111111144
511321345333243411
324565232124534661
556666124111111224
622342416136352344
653455433554325454
266645565111111136
655556656432221125
655555544323311125
666656656311666666
241254334212111152
215355335521132231
234555455111111141
632666655443332233
555543454442165512
666566445415554243
454253252222222222
443114433111111121
444564354222111142
423264636111211111
232244446213231132
513162335311241142
214146516111111131
